# Supplementary material for: Construction and validation of an ultraviolet germicidal irradiation system using locally available components
Source: PLoS One. 2021 Jul 23;16(7):e0255123. doi: 10.1371/journal.pone.0255123 (PMC8301618; doi:10.1371/journal.pone.0255123)
Supplement: S1 Data — (XLSX) [file pone.0255123.s002.xlsx]

## Sheet: Sheet1
Distance from linear end of array	Irradiance (mW/cm2)
cm	Trial 1	Trial 2	Trial 3		Average	s.d.
0	0.331	0.337	0.34		0.336	0.00458258
10	0.453	0.461	0.467		0.460333	0.00702377
20	0.527	0.532	0.531		0.53	0.00264575
30	0.553	0.558	0.558		0.556333	0.00288675
50	0.567	0.582	0.585		0.578	0.00964365
70	0.543	0.548	0.552		0.547667	0.00450925
80	0.526	0.531	0.533		0.53	0.00360555
85	0.521	0.53	0.534		0.528333	0.00665833
90	0.523	0.532	0.538		0.531	0.00754983
100	0.551	0.56	0.561		0.557333	0.00550757
Distance from center, measured in middle of array
facing up, 42 cm from top array (furthest point of FFR)	Irradiance (mW/cm2)
cm	Trial 1	Trial 2	Trial 3	Trial 4		Average	s.d.
0	0.538	0.59	0.569	0.586		0.57075	0.0236555
5	0.561	0.582	0.591	0.592		0.5815	0.0143875
10	0.53	0.562	0.567	0.566		0.55625	0.0176328
15	0.484	0.488	0.493	0.495		0.49	0.00496655
20	0.465	0.47	0.473	0.476		0.471	0.00469042
25	0.399	0.404	0.406	0.406		0.40375	0.00330404
facing up, 24 cm from top array (closest point of FFR/strap)	Irradiance (mW/cm2)
cm	Trial 1	Trial 2	Trial 3	Trial 4		Average	s.d.
0	0.768	0.776	0.782	0.78		0.7765	0.00619139
5	0.743	0.776	0.78	0.784		0.77075	0.0187861
10	0.752	0.758	0.763	0.767		0.76	0.00648074
15	0.704	0.714	0.727	0.731		0.719	0.0123558
20	0.652	0.663	0.668	0.671		0.6635	0.00834666
25	0.479	0.513	0.524	0.53		0.5115	0.0227816
Serial dilution	OD values
1/1	3.8	4.5	3.7
1/10	4.1	4.5	3.9
1/100	3.8	4.5	3.5
1/1,000	1.6	4.1	3.6
1/10,000	0.34	3.2	2.1
1/100,000	0.37	2.1	0.28
1/1,000,000	0	0	0
1/10,000,000	0.01	0	0
mJ/cm^2	OD values
0	3.9				3.6	3.8	3.9
6	0.9	4.5	4.2	1.1	0.03	2.7	0.22
15	0.37	0.05	2.8	0.03	0.05	0.11	0.03
30	0.02	0.04	0.05	0.02	0.03	0.22	0.03
80	0.19	0.06	0.03	0.06	0.03	0.02	0.05
150	0.01	0.07	0.04	0.06	0.05	0.05	0.03
300	0.01	0.03	0.06	0.08	0.03	0.01	0.01
500		0.03	0.03	0.03	0.02	0.02	0.01
750	0	0.03	0.03	0.03	0.01	0.03	0.03
1000	0	0.03	0.03	0.04	0.02	0.03	0.02
Neg Ctl	0.01	0.01	0.04	0.01	0.02	0.01	0.01
